# Supplementary material for: Exercise Reduces Glucose Intolerance, Cardiac Inflammation and Adipose Tissue Dysfunction in Psammomys obesus Exposed to Short Photoperiod and High Energy Diet
Source: Int J Mol Sci. 2024 Jul 15;25(14):7756. doi: 10.3390/ijms25147756 (PMC11277119; doi:10.3390/ijms25147756)
Supplement: Supplementary file 1 [file ijms-25-07756-s001.zip]

Archive with 1 entries (1 files):
- ijms-3063802-supplementary.pdf
